# Supplementary material for: Diabetic nephropathy associates with deregulation of enzymes involved in kidney sulphur metabolism
Source: J Cell Mol Med. 2020 Sep 16;24(20):12131–40. doi: 10.1111/jcmm.15855 (PMC7579703; doi:10.1111/jcmm.15855)
Supplement: Supplementary file 2 — Tab S2 [file JCMM-24-12131-s002.xlsx]

## Sheet: S2_GoCCOverRepresented signific
Table S2_Gene ontology Cellular Component statistical over-representation against the Mus Musculus database.
Description	Count [%]	Ref. Count [%]	Count	Ref. Count	Raw p-value	FDR p-value
mitochondrion	61.81	7.5	89	11232	2.14e-62	6.02e-59
mitochondrial part	36.11	3.1	52	4637	8.39e-41	1.18e-37
cytoplasmic part	81.25	32.36	117	48471	1.64e-33	5.11e-31
mitochondrial envelope	27.78	2.44	40	3661	1.5e-30	4.22e-28
mitochondrial inner membrane	22.22	1.56	32	2339	2.51e-27	4.71e-25
cytoplasm	90.28	48.3	130	72338	8.21e-27	1.44e-24
mitochondrial membrane	25	2.31	36	3458	1e-26	1.66e-24
membrane-bounded organelle	93.06	53.28	134	79805	9.1e-26	1.42e-23
organelle inner membrane	22.22	1.79	32	2677	1.51e-25	2.24e-23
organelle envelope	29.17	4.34	42	6494	2.58e-23	3.3e-21
envelope	29.17	4.36	42	6524	3.07e-23	3.75e-21
mitochondrial matrix	16.67	0.91	24	1361	3.9e-23	4.57e-21
extracellular exosome	43.06	11.21	62	16785	2.82e-22	3.05e-20
extracellular vesicle	43.06	11.26	62	16873	3.7e-22	3.85e-20
extracellular organelle	43.06	11.29	62	16906	4.1e-22	4.11e-20
mitochondrial protein complex	13.19	0.47	19	701	5.99e-22	5.81e-20
organelle	93.75	58.8	135	88071	1.52e-21	1.42e-19
intracellular membrane-bounded organelle	86.11	48.26	124	72290	1.89e-21	1.72e-19
oxidoreductase complex	11.81	0.33	17	499	2.05e-21	1.8e-19
inner mitochondrial membrane protein complex	11.11	0.34	16	502	9.27e-20	7.66e-18
intracellular part	93.75	61.7	135	92423	5.38e-19	4.2e-17
organelle membrane	32.64	7.56	47	11329	2.44e-18	1.8e-16
membrane-bounded vesicle	43.75	14.17	63	21220	8.32e-18	5.85e-16
intracellular organelle	87.5	54.24	126	81248	1.11e-17	7.41e-16
intracellular	93.75	63.46	135	95049	1.57e-17	1.03e-15
mitochondrial respiratory chain	8.33	0.17	12	248	2.77e-17	1.77e-15
mitochondrial membrane part	11.81	0.6	17	904	4.09e-17	2.39e-15
respiratory chain complex	8.33	0.18	12	277	1.05e-16	6.02e-15
extracellular region part	44.44	15.56	64	23306	1.95e-16	1.08e-14
vesicle	44.44	15.66	64	23456	2.68e-16	1.45e-14
extracellular region	46.53	17.51	67	26220	9.52e-16	4.69e-14
respiratory chain	8.33	0.25	12	372	3.56e-15	1.67e-13
cell part	95.14	72.26	137	108240	1.47e-12	5.45e-11
cell	95.14	72.32	137	108325	1.62e-12	5.9e-11
mitochondrial respiratory chain complex I	5.56	0.1	8	153	3.29e-12	1.13e-10
NADH dehydrogenase complex	5.56	0.1	8	153	3.29e-12	1.13e-10
respiratory chain complex I	5.56	0.1	8	153	3.29e-12	1.13e-10
myelin sheath	11.11	1.11	16	1664	9.12e-12	2.98e-10
organelle part	59.72	32.94	86	49332	4.02e-11	1.19e-09
intracellular organelle part	58.33	31.87	84	47740	5.65e-11	1.64e-09
intracellular organelle lumen	36.81	16.23	53	24317	1.97e-09	5.18e-08
membrane-enclosed lumen	36.81	16.25	53	24337	2.03e-09	5.23e-08
organelle lumen	36.81	16.25	53	24337	2.03e-09	5.23e-08
cell-cell adherens junction	6.94	0.69	10	1034	7.85e-08	1.51e-06
adherens junction	12.5	2.8	18	4201	1.41e-07	2.54e-06
anchoring junction	12.5	2.88	18	4310	2.05e-07	3.55e-06
catalytic complex	17.36	5.55	25	8316	3.91e-07	6.59e-06
melanosome	4.17	0.2	6	299	5.32e-07	8.85e-06
pigment granule	4.17	0.2	6	299	5.32e-07	8.85e-06
microbody	6.25	0.66	9	984	5.67e-07	9.26e-06
peroxisome	6.25	0.66	9	984	5.67e-07	9.26e-06
mitochondrial intermembrane space	4.17	0.21	6	313	6.94e-07	1.1e-05
tricarboxylic acid cycle enzyme complex	2.78	0.05	4	77	1.05e-06	1.65e-05
apical part of cell	9.72	2.1	14	3142	2.4e-06	3.59e-05
organelle envelope lumen	4.17	0.28	6	414	3.47e-06	5.01e-05
mitochondrial respiratory chain complex III	2.08	0.02	3	33	4.65e-06	6.63e-05
cytochrome complex	2.78	0.08	4	119	5.97e-06	8.43e-05
membrane protein complex	15.28	5.4	22	8094	1.05e-05	0.000142
cytosol	18.75	7.62	27	11411	1.16e-05	0.000155
dihydrolipoyl dehydrogenase complex	2.08	0.04	3	58	2.58e-05	0.000333
respiratory chain complex III	2.08	0.05	3	70	4.54e-05	0.000562
microbody part	3.47	0.29	5	441	7.43e-05	0.000893
peroxisomal part	3.47	0.29	5	441	7.43e-05	0.000893
apical plasma membrane	6.94	1.53	10	2297	8.45e-05	0.001
mitochondrial proton-transporting ATP synthase complex	2.08	0.07	3	102	0.000139	0.00157
sperm mitochondrial sheath	1.39	0.01	2	20	0.000172	0.00188
focal adhesion	7.64	2.08	11	3117	0.000233	0.00244
cell-substrate adherens junction	7.64	2.1	11	3151	0.000255	0.0026
cell-substrate junction	7.64	2.15	11	3224	0.000309	0.00306
microbody membrane	2.78	0.22	4	332	0.000319	0.00313
peroxisomal membrane	2.78	0.22	4	332	0.000319	0.00313
cellular_component	98.61	91.68	142	137324	0.000365	0.00353
proton-transporting two-sector ATPase complex, catalytic domain	2.08	0.1	3	145	0.000392	0.00375
mitochondrial tricarboxylic acid cycle enzyme complex	1.39	0.02	2	32	0.000447	0.00409
proton-transporting ATP synthase complex	2.08	0.11	3	161	0.000531	0.00471
sperm plasma membrane	1.39	0.02	2	35	0.000535	0.00471
proton-transporting two-sector ATPase complex	3.47	0.46	5	686	0.000566	0.00495
pyruvate dehydrogenase complex	1.39	0.02	2	37	0.000598	0.00511
cell-cell junction	8.33	2.72	12	4079	0.000618	0.00526
oxoglutarate dehydrogenase complex	1.39	0.03	2	44	0.000846	0.00695
hydrogen:potassium-exchanging ATPase complex	0.69	0	1	1	0.000961	0.00761
Arp2/3 protein complex	1.39	0.04	2	66	0.00189	0.0137
cell junction	13.89	6.92	20	10368	0.00229	0.0157
cation-transporting ATPase complex	1.39	0.05	2	73	0.00231	0.0158
mitochondrial nucleoid	2.08	0.19	3	278	0.00254	0.0171
ruffle membrane	2.78	0.39	4	588	0.00262	0.0175
nucleoid	2.08	0.19	3	281	0.00262	0.0175
plasma membrane region	11.11	5.14	16	7702	0.00313	0.0197
protein complex	31.94	21.86	46	32747	0.00326	0.0204
ATPase dependent transmembrane transport complex	1.39	0.06	2	91	0.00355	0.022
ATPase complex	1.39	0.07	2	106	0.00478	0.027
presequence translocase-associated import motor	0.69	0	1	5	0.0048	0.027
extracellular space	11.11	5.45	16	8163	0.00545	0.0299
cell projection membrane	4.86	1.47	7	2203	0.00568	0.0299
nucleolus	8.33	3.63	12	5440	0.0065	0.0331
ooplasm	0.69	0	1	7	0.00671	0.0333
sperm head plasma membrane	0.69	0	1	7	0.00671	0.0333
actin-based cell projection	4.17	1.18	6	1770	0.00758	0.0366
sperm part	3.47	0.84	5	1263	0.00777	0.037
macromolecular complex	34.72	25.46	50	38140	0.00841	0.0381
ruffle	3.47	0.9	5	1347	0.0101	0.0432
hemidesmosome	1.39	0.1	2	157	0.0102	0.0435
integrin alpha10-beta1 complex	0.69	0.01	1	12	0.0115	0.0464
sarcoplasmic reticulum lumen	0.69	0.01	1	12	0.0115	0.0464
lysosome	5.56	2.12	8	3170	0.012	0.0478
lytic vacuole	5.56	2.12	8	3170	0.012	0.0478
integrin alpha11-beta1 complex	0.69	0.01	1	13	0.0124	0.0486
mitochondrial permeability transition pore complex	0.69	0.01	1	13	0.0124	0.0486

## Sheet: S2_GoBPOverRepresented signific
Table S2_Gene ontology Biological Process statistical over-representation against the Mus Musculus database.
Description	Count [%]	Ref. Count [%]	Count	Ref. Count	Raw p-value	FDR p-value
small molecule metabolic process	48.61	7.62	70	11412	2e-39	1.87e-36
oxoacid metabolic process	34.72	3.27	50	4899	3.43e-37	2.41e-34
single-organism metabolic process	64.58	16.95	93	25395	5.03e-37	2.83e-34
carboxylic acid metabolic process	34.03	3.23	49	4841	3.12e-36	1.46e-33
organic acid metabolic process	35.42	3.65	51	5473	4.3e-36	1.73e-33
oxidation-reduction process	36.81	4.42	53	6618	2.28e-34	7.99e-32
organic acid catabolic process	18.75	0.69	27	1033	1.88e-30	4.8e-28
carboxylic acid catabolic process	17.36	0.59	25	889	5.12e-29	1.2e-26
small molecule catabolic process	19.44	1.02	28	1521	2.1e-27	4.34e-25
single-organism catabolic process	25	3.09	36	4633	1.69e-22	1.9e-20
organonitrogen compound metabolic process	37.5	8.72	54	13068	3.05e-21	2.59e-19
cellular respiration	13.19	0.64	19	959	2.01e-19	1.61e-17
monocarboxylic acid metabolic process	19.44	2.17	28	3249	1.1e-18	8.33e-17
dicarboxylic acid metabolic process	10.42	0.35	15	528	7.44e-18	5.36e-16
generation of precursor metabolites and energy	15.97	1.48	23	2217	3.54e-17	2.21e-15
cellular catabolic process	28.47	6.06	41	9083	3.7e-17	2.26e-15
alpha-amino acid catabolic process	9.03	0.23	13	349	3.81e-17	2.28e-15
coenzyme metabolic process	15.28	1.39	22	2088	1.33e-16	7.45e-15
cofactor metabolic process	15.97	1.68	23	2512	5.04e-16	2.67e-14
sulfur compound metabolic process	13.89	1.14	20	1714	5.26e-16	2.74e-14
organonitrogen compound catabolic process	13.19	1.01	19	1514	8.08e-16	4.13e-14
cellular amino acid catabolic process	8.33	0.22	12	332	9.19e-16	4.61e-14
catabolic process	30.56	7.72	44	11566	9.69e-16	4.7e-14
energy derivation by oxidation of organic compounds	13.19	1.07	19	1600	2.17e-15	1.03e-13
monocarboxylic acid catabolic process	9.03	0.34	13	514	5.5e-15	2.53e-13
aerobic respiration	8.33	0.27	12	404	9.47e-15	4.29e-13
acyl-CoA metabolic process	8.33	0.29	12	431	2.03e-14	8.93e-13
thioester metabolic process	8.33	0.29	12	431	2.03e-14	8.93e-13
fatty acid metabolic process	13.89	1.44	20	2154	3.66e-14	1.58e-12
cellular amino acid metabolic process	11.81	0.94	17	1402	5.02e-14	2.14e-12
fatty acid beta-oxidation	7.64	0.24	11	358	8.78e-14	3.68e-12
single-organism biosynthetic process	22.92	5.06	33	7576	2.25e-13	9.28e-12
organic substance catabolic process	27.78	7.49	40	11216	2.3e-13	9.35e-12
nucleotide metabolic process	17.36	2.75	25	4115	2.38e-13	9.56e-12
tricarboxylic acid cycle	6.25	0.12	9	185	2.71e-13	1.07e-11
nucleoside phosphate metabolic process	17.36	2.79	25	4172	3.22e-13	1.26e-11
acetyl-CoA metabolic process	6.25	0.13	9	197	4.78e-13	1.84e-11
alpha-amino acid metabolic process	10.42	0.77	15	1152	6.05e-13	2.3e-11
fatty acid catabolic process	7.64	0.3	11	452	1.09e-12	4.09e-11
nucleobase-containing small molecule metabolic process	17.36	3.03	25	4539	2e-12	7.11e-11
lipid metabolic process	22.22	5.3	32	7940	4.29e-12	1.45e-10
fatty acid oxidation	7.64	0.34	11	514	4.33e-12	1.45e-10
lipid oxidation	7.64	0.35	11	523	5.22e-12	1.72e-10
metabolic process	77.78	50.39	112	75481	1.22e-11	3.95e-10
lipid modification	9.72	0.8	14	1194	1.47e-11	4.68e-10
carboxylic acid biosynthetic process	10.42	0.99	15	1484	2.11e-11	6.58e-10
small molecule biosynthetic process	13.19	1.85	19	2774	3.08e-11	9.51e-10
cellular lipid catabolic process	9.03	0.69	13	1035	3.48e-11	1.05e-09
cellular lipid metabolic process	18.06	3.78	26	5657	3.67e-11	1.1e-09
organic acid biosynthetic process	10.42	1.04	15	1563	4.32e-11	1.26e-09
organophosphate metabolic process	18.75	4.41	27	6608	1.99e-10	5.7e-09
single-organism process	84.72	60.77	122	91022	3.15e-10	8.95e-09
respiratory electron transport chain	6.25	0.27	9	411	3.31e-10	9.31e-09
organic substance metabolic process	73.61	48.05	106	71964	3.78e-10	1.05e-08
electron transport chain	6.25	0.3	9	443	6.38e-10	1.74e-08
coenzyme biosynthetic process	6.94	0.44	10	653	1.05e-09	2.85e-08
oxidoreduction coenzyme metabolic process	8.33	0.77	12	1160	1.79e-09	4.74e-08
fatty acid beta-oxidation using acyl-CoA dehydrogenase	4.17	0.08	6	123	2.75e-09	7.03e-08
cellular metabolic process	69.44	45.34	100	67911	4.35e-09	1.09e-07
ATP metabolic process	9.03	1.05	13	1577	5.48e-09	1.35e-07
alpha-amino acid biosynthetic process	5.56	0.28	8	412	8.31e-09	2.03e-07
ATP synthesis coupled electron transport	4.86	0.18	7	264	8.72e-09	2.1e-07
oxidative phosphorylation	5.56	0.29	8	440	1.38e-08	3.23e-07
purine ribonucleoside triphosphate metabolic process	9.03	1.14	13	1712	1.43e-08	3.33e-07
purine ribonucleoside monophosphate metabolic process	9.03	1.15	13	1729	1.61e-08	3.7e-07
purine nucleoside monophosphate metabolic process	9.03	1.16	13	1730	1.62e-08	3.7e-07
ribonucleoside triphosphate metabolic process	9.03	1.16	13	1740	1.73e-08	3.9e-07
L-lysine catabolic process to acetyl-CoA	2.08	0	3	6	1.74e-08	3.9e-07
lipid catabolic process	9.03	1.16	13	1744	1.78e-08	3.97e-07
ribonucleoside monophosphate metabolic process	9.03	1.18	13	1766	2.06e-08	4.54e-07
purine nucleoside triphosphate metabolic process	9.03	1.18	13	1773	2.15e-08	4.69e-07
purine ribonucleoside metabolic process	9.72	1.42	14	2133	2.38e-08	5.14e-07
primary metabolic process	68.75	45.92	99	68784	2.63e-08	5.61e-07
NAD metabolic process	4.86	0.21	7	311	2.68e-08	5.66e-07
purine nucleotide metabolic process	11.81	2.23	17	3333	2.76e-08	5.8e-07
nucleoside monophosphate metabolic process	9.03	1.21	13	1813	2.79e-08	5.81e-07
purine nucleoside metabolic process	9.72	1.45	14	2170	2.94e-08	6.08e-07
cofactor biosynthetic process	6.94	0.63	10	950	3.59e-08	7.36e-07
ribonucleoside metabolic process	9.72	1.5	14	2245	4.46e-08	9.06e-07
nucleoside triphosphate metabolic process	9.03	1.26	13	1889	4.48e-08	9.06e-07
serine family amino acid metabolic process	4.17	0.13	6	199	4.88e-08	9.79e-07
L-lysine catabolic process	2.08	0.01	3	9	7.28e-08	1.41e-06
L-lysine metabolic process	2.08	0.01	3	9	7.28e-08	1.41e-06
lysine catabolic process	2.08	0.01	3	9	7.28e-08	1.41e-06
nucleoside metabolic process	9.72	1.58	14	2364	8.35e-08	1.6e-06
purine-containing compound metabolic process	11.81	2.42	17	3624	9.09e-08	1.73e-06
sulfur compound biosynthetic process	5.56	0.38	8	564	9.24e-08	1.74e-06
nicotinamide nucleotide metabolic process	6.94	0.72	10	1073	1.1e-07	2.06e-06
purine ribonucleotide metabolic process	11.11	2.16	16	3236	1.1e-07	2.06e-06
pyridine nucleotide metabolic process	6.94	0.72	10	1075	1.12e-07	2.08e-06
pyridine-containing compound metabolic process	6.94	0.72	10	1082	1.19e-07	2.19e-06
mitochondrial ATP synthesis coupled electron transport	4.17	0.15	6	232	1.21e-07	2.2e-06
glycosyl compound metabolic process	9.72	1.65	14	2470	1.42e-07	2.54e-06
ribonucleotide metabolic process	11.11	2.2	16	3302	1.45e-07	2.57e-06
ribose phosphate metabolic process	11.11	2.26	16	3383	2e-07	3.49e-06
proton transport	6.94	0.77	10	1156	2.18e-07	3.76e-06
hydrogen transport	6.94	0.77	10	1159	2.23e-07	3.82e-06
aspartate family amino acid catabolic process	2.78	0.04	4	54	2.5e-07	4.25e-06
glutamine family amino acid catabolic process	3.47	0.1	5	148	3.79e-07	6.41e-06
single-organism cellular process	74.31	54.26	107	81269	5.64e-07	9.26e-06
glutamate metabolic process	3.47	0.11	5	162	5.93e-07	9.62e-06
cellular amino acid biosynthetic process	4.17	0.23	6	349	1.3e-06	2.03e-05
lysine metabolic process	2.08	0.02	3	23	1.52e-06	2.35e-05
glycine metabolic process	2.78	0.06	4	85	1.56e-06	2.4e-05
NADH metabolic process	3.47	0.14	5	203	1.8e-06	2.73e-05
L-lysine catabolic process to acetyl-CoA via saccharopine	1.39	0	2	3	2.75e-06	4.06e-05
proline catabolic process to glutamate	1.39	0	2	3	2.75e-06	4.06e-05
oxaloacetate metabolic process	2.78	0.07	4	98	2.76e-06	4.06e-05
acetyl-CoA biosynthetic process	2.78	0.07	4	101	3.11e-06	4.53e-05
hydrogen ion transmembrane transport	5.56	0.63	8	943	4.24e-06	6.08e-05
aspartate family amino acid metabolic process	3.47	0.17	5	259	5.88e-06	8.34e-05
reactive oxygen species metabolic process	6.94	1.14	10	1713	7.17e-06	0.000101
acyl-CoA biosynthetic process	2.78	0.08	4	126	7.49e-06	0.000104
thioester biosynthetic process	2.78	0.08	4	126	7.49e-06	0.000104
cysteine biosynthetic process via cystathionine	1.39	0	2	5	9.16e-06	0.000126
glutamine family amino acid biosynthetic process	2.78	0.09	4	134	9.55e-06	0.000131
mitochondrion organization	10.42	2.71	15	4057	9.67e-06	0.000132
protein homotetramerization	4.17	0.34	6	512	1.16e-05	0.000155
lipid homeostasis	4.86	0.53	7	796	1.36e-05	0.000181
glutamate biosynthetic process	2.08	0.03	3	49	1.55e-05	0.000205
organonitrogen compound biosynthetic process	15.28	5.58	22	8362	1.74e-05	0.000227
nitrogen compound metabolic process	47.22	30.45	68	45603	1.75e-05	0.000228
lipid biosynthetic process	9.03	2.26	13	3389	2.68e-05	0.000344
phosphate-containing compound metabolic process	27.78	14.73	40	22058	3.86e-05	0.000487
phosphorus metabolic process	27.78	14.76	40	22103	4.05e-05	0.000506
cysteine biosynthetic process	1.39	0.01	2	10	4.11e-05	0.000511
proline metabolic process	2.08	0.05	3	73	5.15e-05	0.000635
mitochondrial respiratory chain complex assembly	2.78	0.14	4	208	5.33e-05	0.000654
glutamine family amino acid metabolic process	3.47	0.28	5	416	5.65e-05	0.000691
mitochondrial electron transport, ubiquinol to cytochrome c	2.08	0.05	3	78	6.28e-05	0.000764
cellular process	84.72	70.74	122	105960	7.06e-05	0.000855
serine family amino acid biosynthetic process	2.08	0.06	3	85	8.11e-05	0.00097
monocarboxylic acid biosynthetic process	4.86	0.71	7	1065	8.51e-05	0.00101
hydrogen sulfide biosynthetic process	1.39	0.01	2	15	9.56e-05	0.00112
female pregnancy	4.17	0.51	6	764	0.000106	0.00124
glyoxylate catabolic process	1.39	0.01	2	16	0.000109	0.00125
homoserine metabolic process	1.39	0.01	2	16	0.000109	0.00125
transsulfuration	1.39	0.01	2	16	0.000109	0.00125
regulation of proton transport	2.08	0.06	3	96	0.000116	0.00133
tricarboxylic acid metabolic process	2.08	0.07	3	100	0.000131	0.00149
regulation of oxidative phosphorylation uncoupler activity	1.39	0.01	2	18	0.000139	0.00157
hydrogen peroxide catabolic process	2.08	0.07	3	104	0.000148	0.00166
cellular modified amino acid metabolic process	4.17	0.55	6	818	0.000153	0.00172
pyruvate metabolic process	4.17	0.55	6	819	0.000154	0.00172
dicarboxylic acid biosynthetic process	2.08	0.07	3	107	0.000161	0.00178
response to nutrient	3.47	0.35	5	521	0.000161	0.00179
cellular oxidant detoxification	2.78	0.19	4	282	0.000172	0.00188
carbohydrate derivative metabolic process	12.5	4.74	18	7105	0.000173	0.00188
response to toxic substance	4.17	0.57	6	855	0.000194	0.00209
cellular detoxification	2.78	0.19	4	292	0.000196	0.00209
selenium compound metabolic process	1.39	0.01	2	22	0.000209	0.00222
fatty acid biosynthetic process	4.17	0.58	6	870	0.000213	0.00225
2-oxoglutarate metabolic process	2.08	0.08	3	122	0.000236	0.00247
detoxification	2.78	0.21	4	308	0.00024	0.0025
hydrogen sulfide metabolic process	1.39	0.02	2	24	0.00025	0.00258
steroid metabolic process	5.56	1.13	8	1692	0.000253	0.0026
multi-multicellular organism process	4.17	0.6	6	899	0.000254	0.0026
ATP hydrolysis coupled proton transport	3.47	0.39	5	581	0.000266	0.00269
energy coupled proton transmembrane transport, against electrochemical gradient	3.47	0.39	5	581	0.000266	0.00269
ATP hydrolysis coupled transmembrane transport	3.47	0.39	5	589	0.000284	0.00286
positive regulation of lamellipodium assembly	2.08	0.09	3	133	0.000304	0.00303
mitochondrial transport	4.86	0.9	7	1353	0.000363	0.00353
response to stilbenoid	1.39	0.02	2	29	0.000366	0.00353
glyoxylate metabolic process	1.39	0.02	2	30	0.000392	0.00375
carbohydrate metabolic process	8.33	2.6	12	3896	0.000413	0.00393
mitochondrial acetyl-CoA biosynthetic process from pyruvate	1.39	0.02	2	31	0.000419	0.00398
very long-chain fatty acid metabolic process	2.08	0.1	3	153	0.000458	0.00418
protein tetramerization	4.17	0.67	6	1006	0.000459	0.00418
proline catabolic process	1.39	0.02	2	34	0.000505	0.00454
cysteine metabolic process	1.39	0.02	2	35	0.000535	0.00471
response to nutrient levels	5.56	1.28	8	1915	0.000572	0.00499
triglyceride metabolic process	3.47	0.46	5	689	0.000577	0.00502
proline biosynthetic process	1.39	0.02	2	37	0.000598	0.00511
protein-cofactor linkage	1.39	0.02	2	37	0.000598	0.00511
establishment or maintenance of transmembrane electrochemical gradient	1.39	0.03	2	46	0.000924	0.00748
'de novo' L-methionine biosynthetic process	0.69	0	1	1	0.000961	0.00761
acylglycerol metabolic process	3.47	0.52	5	775	0.000974	0.00767
macromolecular complex assembly	15.28	7.46	22	11169	0.00104	0.00819
neutral lipid metabolic process	3.47	0.53	5	788	0.00105	0.00819
response to extracellular stimulus	5.56	1.41	8	2111	0.00107	0.00831
succinyl-CoA metabolic process	1.39	0.03	2	50	0.00109	0.00847
cerebellum development	3.47	0.53	5	796	0.0011	0.00849
malate metabolic process	1.39	0.03	2	52	0.00118	0.00908
positive regulation of lamellipodium organization	2.08	0.14	3	214	0.00121	0.00928
branched-chain amino acid catabolic process	1.39	0.04	2	56	0.00137	0.0104
acetyl-CoA biosynthetic process from pyruvate	1.39	0.04	2	58	0.00146	0.0111
regulation of lamellipodium assembly	2.08	0.16	3	236	0.0016	0.0119
response to vitamin	2.08	0.16	3	236	0.0016	0.0119
hindbrain development	4.17	0.86	6	1284	0.0016	0.012
response to drug	4.86	1.18	7	1765	0.00169	0.0126
regulation of biological quality	26.39	16.55	38	24793	0.00187	0.0137
metencephalon development	3.47	0.6	5	902	0.00189	0.0137
hydrogen peroxide metabolic process	2.08	0.17	3	251	0.0019	0.0137
L-threonine catabolic process to glycine	0.69	0	1	2	0.00192	0.0137
positive regulation of aortic smooth muscle cell differentiation	0.69	0	1	2	0.00192	0.0137
protein sulfhydration	0.69	0	1	2	0.00192	0.0137
protein-pyridoxal-5-phosphate linkage	0.69	0	1	2	0.00192	0.0137
protein-pyridoxal-5-phosphate linkage via peptidyl-N6-pyridoxal phosphate-L-lysine	0.69	0	1	2	0.00192	0.0137
regulation of aortic smooth muscle cell differentiation	0.69	0	1	2	0.00192	0.0137
steroid biosynthetic process	3.47	0.61	5	913	0.00199	0.014
mitochondrial membrane organization	2.78	0.37	4	559	0.00218	0.0152
maternal process involved in female pregnancy	2.08	0.18	3	269	0.00232	0.0158
biological_process	97.22	90.85	140	136079	0.00237	0.0161
succinate metabolic process	1.39	0.05	2	76	0.0025	0.0169
ubiquinone biosynthetic process	1.39	0.05	2	78	0.00263	0.0175
quinone biosynthetic process	1.39	0.05	2	80	0.00276	0.0184
glutathione metabolic process	2.08	0.19	3	287	0.00278	0.0184
4-hydroxyproline catabolic process	0.69	0	1	3	0.00288	0.0184
L-lysine catabolic process to acetyl-CoA via L-pipecolate	0.69	0	1	3	0.00288	0.0184
oxalate metabolic process	0.69	0	1	3	0.00288	0.0184
response to methionine	0.69	0	1	3	0.00288	0.0184
branched-chain amino acid metabolic process	1.39	0.06	2	84	0.00304	0.0193
homocysteine metabolic process	1.39	0.06	2	84	0.00304	0.0193
ubiquinone metabolic process	1.39	0.06	2	85	0.00311	0.0196
reactive nitrogen species metabolic process	2.78	0.41	4	619	0.00314	0.0197
mitochondrial electron transport, NADH to ubiquinone	1.39	0.06	2	86	0.00318	0.0199
regulation of mitochondrial outer membrane permeabilization involved in apoptotic signaling pathway	1.39	0.06	2	88	0.00333	0.0207
response to oxidative stress	5.56	1.71	8	2563	0.00353	0.0219
regulation of mitochondrial membrane permeability	2.08	0.21	3	314	0.00358	0.022
sodium ion export from cell	1.39	0.06	2	93	0.00371	0.0227
alcohol metabolic process	4.17	1.02	6	1527	0.00377	0.0229
arginine catabolic process to glutamate	0.69	0	1	4	0.00384	0.0229
arginine catabolic process to proline	0.69	0	1	4	0.00384	0.0229
arginine catabolic process to proline via ornithine	0.69	0	1	4	0.00384	0.0229
diadenosine triphosphate catabolic process	0.69	0	1	4	0.00384	0.0229
diadenosine triphosphate metabolic process	0.69	0	1	4	0.00384	0.0229
regulation of proton-transporting ATPase activity, rotational mechanism	0.69	0	1	4	0.00384	0.0229
response to odorant	0.69	0	1	4	0.00384	0.0229
regulation of lamellipodium organization	2.08	0.22	3	333	0.00421	0.0249
cytochrome complex assembly	1.39	0.07	2	100	0.00427	0.0251
nicotinamide nucleotide biosynthetic process	1.39	0.07	2	100	0.00427	0.0251
regulation of steroid metabolic process	2.78	0.46	4	690	0.00461	0.027
cellular ketone metabolic process	3.47	0.74	5	1114	0.00464	0.027
aflatoxin catabolic process	0.69	0	1	5	0.0048	0.027
cellular amide catabolic process	0.69	0	1	5	0.0048	0.027
cysteine biosynthetic process from serine	0.69	0	1	5	0.0048	0.027
L-aspartate transmembrane transport	0.69	0	1	5	0.0048	0.027
L-aspartate transport	0.69	0	1	5	0.0048	0.027
metanephric thick ascending limb development	0.69	0	1	5	0.0048	0.027
mycotoxin catabolic process	0.69	0	1	5	0.0048	0.027
organic heteropentacyclic compound catabolic process	0.69	0	1	5	0.0048	0.027
response to L-ascorbic acid	0.69	0	1	5	0.0048	0.027
secondary metabolite catabolic process	0.69	0	1	5	0.0048	0.027
thick ascending limb development	0.69	0	1	5	0.0048	0.027
toxin catabolic process	0.69	0	1	5	0.0048	0.027
alditol metabolic process	1.39	0.07	2	108	0.00496	0.0278
pyridine nucleotide biosynthetic process	1.39	0.07	2	108	0.00496	0.0278
apoptotic mitochondrial changes	2.78	0.47	4	709	0.00507	0.0283
response to organic cyclic compound	8.33	3.53	12	5289	0.00524	0.0292
lamellipodium organization	2.78	0.48	4	719	0.00533	0.0296
protein folding	3.47	0.77	5	1153	0.00535	0.0297
pyridine-containing compound biosynthetic process	1.39	0.08	2	113	0.00542	0.0299
cholesterol metabolic process	2.78	0.49	4	728	0.00556	0.0299
regulation of membrane permeability	2.08	0.25	3	369	0.00559	0.0299
positive regulation of nitric oxide biosynthetic process	2.08	0.25	3	372	0.00572	0.0299
positive regulation of nitric oxide metabolic process	2.08	0.25	3	372	0.00572	0.0299
response to hydrogen peroxide	2.78	0.49	4	735	0.00575	0.0299
hexitol catabolic process	0.69	0	1	6	0.00575	0.0299
homocysteine catabolic process	0.69	0	1	6	0.00575	0.0299
L-xylitol catabolic process	0.69	0	1	6	0.00575	0.0299
L-xylitol metabolic process	0.69	0	1	6	0.00575	0.0299
negative regulation of plasma lipoprotein particle oxidation	0.69	0	1	6	0.00575	0.0299
pentitol catabolic process	0.69	0	1	6	0.00575	0.0299
pentitol metabolic process	0.69	0	1	6	0.00575	0.0299
prostaglandin production involved in inflammatory response	0.69	0	1	6	0.00575	0.0299
regulation of plasma lipoprotein particle oxidation	0.69	0	1	6	0.00575	0.0299
sorbitol catabolic process	0.69	0	1	6	0.00575	0.0299
stilbene catabolic process	0.69	0	1	6	0.00575	0.0299
stilbene metabolic process	0.69	0	1	6	0.00575	0.0299
sulfur amino acid catabolic process	0.69	0	1	6	0.00575	0.0299
regulation of lipid metabolic process	4.86	1.47	7	2209	0.00576	0.0299
sulfur compound catabolic process	1.39	0.08	2	119	0.00599	0.0309
monovalent inorganic cation transport	6.94	2.7	10	4051	0.00602	0.031
transport	31.25	21.94	45	32864	0.00603	0.031
mitochondrial respiratory chain complex I assembly	1.39	0.08	2	120	0.00608	0.0311
mitochondrial respiratory chain complex I biogenesis	1.39	0.08	2	120	0.00608	0.0311
NADH dehydrogenase complex assembly	1.39	0.08	2	120	0.00608	0.0311
protein oligomerization	6.25	2.3	9	3440	0.00629	0.0321
sterol metabolic process	2.78	0.51	4	767	0.00666	0.0333
anaerobic respiration	0.69	0	1	7	0.00671	0.0333
ascending thin limb development	0.69	0	1	7	0.00671	0.0333
diadenosine polyphosphate catabolic process	0.69	0	1	7	0.00671	0.0333
metanephric ascending thin limb development	0.69	0	1	7	0.00671	0.0333
negative regulation of oxidative phosphorylation uncoupler activity	0.69	0	1	7	0.00671	0.0333
olfactory bulb mitral cell layer development	0.69	0	1	7	0.00671	0.0333
very long-chain fatty-acyl-CoA metabolic process	0.69	0	1	7	0.00671	0.0333
sodium ion export	1.39	0.08	2	127	0.00679	0.0336
secondary alcohol metabolic process	2.78	0.52	4	772	0.00681	0.0336
establishment of localization	31.94	22.75	46	34074	0.00708	0.0349
phosphorylation	18.06	10.95	26	16406	0.00732	0.0359
response to reactive oxygen species	3.47	0.83	5	1246	0.00736	0.036
regulation of mitochondrial membrane potential	2.08	0.27	3	411	0.00751	0.0366
glycerol biosynthetic process from pyruvate	0.69	0.01	1	8	0.00767	0.0366
leucine import	0.69	0.01	1	8	0.00767	0.0366
multicellular organism lipid catabolic process	0.69	0.01	1	8	0.00767	0.0366
response to ozone	0.69	0.01	1	8	0.00767	0.0366
thiamine diphosphate biosynthetic process	0.69	0.01	1	8	0.00767	0.0366
negative regulation of ATPase activity	1.39	0.09	2	136	0.00774	0.0369
cell-cell adhesion	9.72	4.67	14	7000	0.00778	0.037
pyramidal neuron development	1.39	0.09	2	137	0.00785	0.0372
tetrahydrofolate metabolic process	1.39	0.09	2	137	0.00785	0.0372
thalamus development	1.39	0.09	2	137	0.00785	0.0372
mitochondrial outer membrane permeabilization	1.39	0.09	2	138	0.00797	0.0374
quinone metabolic process	1.39	0.09	2	138	0.00797	0.0374
positive regulation of protein import into nucleus, translocation	1.39	0.09	2	141	0.0083	0.0378
protein complex assembly	11.81	6.24	17	9344	0.00861	0.0385
branched-chain amino acid transport	0.69	0.01	1	9	0.00862	0.0385
L-alanine catabolic process, by transamination	0.69	0.01	1	9	0.00862	0.0385
negative regulation of lipoprotein oxidation	0.69	0.01	1	9	0.00862	0.0385
positive regulation of macromitophagy	0.69	0.01	1	9	0.00862	0.0385
positive regulation of mitophagy in response to mitochondrial depolarization	0.69	0.01	1	9	0.00862	0.0385
thiamine diphosphate metabolic process	0.69	0.01	1	9	0.00862	0.0385
protein complex biogenesis	11.81	6.24	17	9345	0.00862	0.0385
positive regulation of cell size	1.39	0.1	2	145	0.00876	0.039
response to inorganic substance	5.56	2	8	2998	0.00877	0.039
positive regulation of reactive oxygen species biosynthetic process	2.08	0.29	3	436	0.00882	0.0391
cellular sodium ion homeostasis	1.39	0.1	2	146	0.00887	0.0393
aspartate family amino acid biosynthetic process	1.39	0.1	2	148	0.00911	0.0402
biosynthetic process	36.11	26.84	52	40195	0.00912	0.0403
single-organism carbohydrate catabolic process	2.78	0.56	4	843	0.0092	0.0405
glutamine metabolic process	1.39	0.1	2	150	0.00935	0.041
pyramidal neuron differentiation	1.39	0.1	2	151	0.00947	0.0413
L-proline biosynthetic process	0.69	0.01	1	10	0.00957	0.0413
phagolysosome assembly involved in apoptotic cell clearance	0.69	0.01	1	10	0.00957	0.0413
phagosome maturation involved in apoptotic cell clearance	0.69	0.01	1	10	0.00957	0.0413
sulfur amino acid metabolic process	1.39	0.1	2	153	0.00971	0.0418
potassium ion import	1.39	0.1	2	157	0.0102	0.0435
regulation of cholesterol metabolic process	1.39	0.1	2	157	0.0102	0.0435
cell redox homeostasis	2.08	0.31	3	461	0.0102	0.0437
regulation of nitric oxide biosynthetic process	2.08	0.31	3	462	0.0103	0.0439
lysine biosynthetic process via aminoadipic acid	0.69	0.01	1	11	0.0105	0.0444
carbohydrate catabolic process	2.78	0.59	4	886	0.0109	0.0457
multicellular organism catabolic process	1.39	0.11	2	165	0.0112	0.0464
maternal placenta development	1.39	0.11	2	167	0.0115	0.0464
3'-phosphoadenosine 5'-phosphosulfate biosynthetic process	0.69	0.01	1	12	0.0115	0.0464
L-cysteine catabolic process to taurine	0.69	0.01	1	12	0.0115	0.0464
myosin II filament organization	0.69	0.01	1	12	0.0115	0.0464
plasma lipoprotein particle oxidation	0.69	0.01	1	12	0.0115	0.0464
potassium ion import across plasma membrane	0.69	0.01	1	12	0.0115	0.0464
purine ribonucleoside bisphosphate biosynthetic process	0.69	0.01	1	12	0.0115	0.0464
regulation of collagen catabolic process	0.69	0.01	1	12	0.0115	0.0464
regulation of lipoprotein oxidation	0.69	0.01	1	12	0.0115	0.0464
regulation of myosin II filament organization	0.69	0.01	1	12	0.0115	0.0464
response to lipid hydroperoxide	0.69	0.01	1	12	0.0115	0.0464
sorbitol metabolic process	0.69	0.01	1	12	0.0115	0.0464
taurine biosynthetic process	0.69	0.01	1	12	0.0115	0.0464
valine catabolic process	0.69	0.01	1	12	0.0115	0.0464
cholesterol homeostasis	2.08	0.32	3	482	0.0115	0.0466
sterol homeostasis	2.08	0.32	3	482	0.0115	0.0466
mitochondrial outer membrane permeabilization involved in programmed cell death	1.39	0.11	2	168	0.0116	0.0466
positive regulation of mitochondrial membrane permeability involved in apoptotic process	1.39	0.11	2	168	0.0116	0.0466
cellular response to reactive oxygen species	2.78	0.61	4	908	0.0118	0.0474
protein homooligomerization	4.17	1.3	6	1952	0.0119	0.0476
ribonucleoprotein complex subunit organization	3.47	0.94	5	1412	0.0121	0.0484
regulation of ATP metabolic process	2.08	0.33	3	494	0.0123	0.0486
regulation of nucleoside metabolic process	2.08	0.33	3	494	0.0123	0.0486
acetyl-CoA biosynthetic process from acetate	0.69	0.01	1	13	0.0124	0.0486
fructose biosynthetic process	0.69	0.01	1	13	0.0124	0.0486
glycine biosynthetic process, by transamination of glyoxylate	0.69	0.01	1	13	0.0124	0.0486
glycine catabolic process	0.69	0.01	1	13	0.0124	0.0486
glycine decarboxylation via glycine cleavage system	0.69	0.01	1	13	0.0124	0.0486
malonyl-CoA catabolic process	0.69	0.01	1	13	0.0124	0.0486
metanephric loop of Henle development	0.69	0.01	1	13	0.0124	0.0486
tryptophan transport	0.69	0.01	1	13	0.0124	0.0486
response to cadmium ion	1.39	0.12	2	175	0.0125	0.0489
glycerolipid metabolic process	4.17	1.33	6	1986	0.0128	0.05

## Sheet: S2_GoMFOverRepresented signific
Table S2_Gene ontology Molecular Function statistical over-representation against the Mus Musculus database.
Description	Count [%]	Ref. Count [%]	Count	Ref. Count	Raw p-value	FDR p-value
oxidoreductase activity	29.86	3.61	43	5409	2.16e-27	4.34e-25
catalytic activity	72.22	30.13	104	45130	2.88e-25	4.05e-23
cofactor binding	20.14	1.45	29	2165	1.58e-24	2.11e-22
coenzyme binding	14.58	1.08	21	1613	1.06e-17	7.29e-16
cadherin binding involved in cell-cell adhesion	6.94	0.23	10	338	1.76e-12	6.34e-11
protein binding involved in cell-cell adhesion	6.94	0.29	10	427	1.74e-11	5.5e-10
protein binding involved in cell adhesion	6.94	0.31	10	458	3.45e-11	1.05e-09
lyase activity	9.03	0.88	13	1311	6.1e-10	1.68e-08
cadherin binding	6.94	0.44	10	665	1.25e-09	3.35e-08
electron carrier activity	6.25	0.35	9	525	2.79e-09	7.06e-08
oxidoreductase activity, acting on the CH-CH group of donors	6.94	0.51	10	760	4.45e-09	1.11e-07
small molecule binding	33.33	14.39	48	21550	8.37e-09	2.03e-07
nucleoside phosphate binding	31.94	13.57	46	20320	1.2e-08	2.83e-07
nucleotide binding	31.94	13.57	46	20320	1.2e-08	2.83e-07
flavin adenine dinucleotide binding	6.25	0.44	9	663	2.07e-08	4.54e-07
NAD binding	5.56	0.32	8	473	2.41e-08	5.17e-07
oxidoreductase activity, acting on CH-OH group of donors	6.94	0.66	10	989	5.21e-08	1.04e-06
oxidoreductase activity, acting on the CH-CH group of donors, with a flavin as acceptor	3.47	0.07	5	100	5.36e-08	1.06e-06
oxidoreductase activity, acting on the CH-OH group of donors, NAD or NADP as acceptor	6.25	0.55	9	818	1.22e-07	2.21e-06
oxidoreductase activity, acting on the aldehyde or oxo group of donors	4.86	0.27	7	402	1.52e-07	2.69e-06
acyl-CoA dehydrogenase activity	3.47	0.09	5	130	1.99e-07	3.49e-06
oxidoreductase activity, acting on the aldehyde or oxo group of donors, NAD or NADP as acceptor	4.17	0.21	6	310	6.56e-07	1.06e-05
NADH dehydrogenase (quinone) activity	3.47	0.11	5	167	6.88e-07	1.1e-05
NADH dehydrogenase (ubiquinone) activity	3.47	0.11	5	167	6.88e-07	1.1e-05
NADH dehydrogenase activity	3.47	0.11	5	171	7.74e-07	1.22e-05
pyridoxal phosphate binding	4.17	0.24	6	358	1.51e-06	2.34e-05
oxidoreductase activity, acting on the CH-NH group of donors	3.47	0.13	5	198	1.59e-06	2.43e-05
oxidoreductase activity, acting on NAD(P)H, quinone or similar compound as acceptor	3.47	0.14	5	207	1.98e-06	2.99e-05
anion binding	7.64	1.25	11	1874	2.34e-06	3.52e-05
hydro-lyase activity	4.17	0.27	6	406	3.11e-06	4.53e-05
fatty-acyl-CoA binding	3.47	0.15	5	231	3.37e-06	4.89e-05
very-long-chain-acyl-CoA dehydrogenase activity	2.08	0.03	3	39	7.75e-06	0.000107
oxidoreductase activity, acting on NAD(P)H	4.17	0.34	6	502	1.04e-05	0.000141
long-chain-acyl-CoA dehydrogenase activity	2.08	0.03	3	43	1.04e-05	0.000141
carbon-oxygen lyase activity	4.17	0.36	6	546	1.66e-05	0.000218
cell adhesion molecule binding	6.94	1.3	10	1941	2.09e-05	0.00027
identical protein binding	16.67	6.65	24	9964	2.9e-05	0.00037
oxidoreductase activity, acting on the aldehyde or oxo group of donors, disulfide as acceptor	2.08	0.04	3	62	3.16e-05	0.000401
3-hydroxyacyl-CoA dehydrogenase activity	2.08	0.04	3	65	3.64e-05	0.000461
carbon-carbon lyase activity	3.47	0.26	5	386	3.97e-05	0.000498
hydrogen ion transmembrane transporter activity	4.86	0.71	7	1060	8.27e-05	0.000985
cation-transporting ATPase activity	3.47	0.31	5	469	9.91e-05	0.00116
ATPase coupled ion transmembrane transporter activity	3.47	0.32	5	477	0.000107	0.00125
oxo-acid-lyase activity	1.39	0.01	2	20	0.000172	0.00188
CTP binding	1.39	0.01	2	21	0.00019	0.00206
L-malate dehydrogenase activity	1.39	0.01	2	21	0.00019	0.00206
ATPase activity, coupled to transmembrane movement of ions, phosphorylative mechanism	2.78	0.19	4	292	0.000196	0.00209
steroid dehydrogenase activity, acting on the CH-OH group of donors, NAD or NADP as acceptor	2.78	0.19	4	292	0.000196	0.00209
sulfonylurea receptor binding	1.39	0.02	2	23	0.000229	0.00241
sulfur compound binding	5.56	1.12	8	1681	0.000243	0.00252
steroid dehydrogenase activity	2.78	0.21	4	316	0.000265	0.00269
ADP binding	2.78	0.22	4	323	0.000288	0.00289
molecular_function	100	94.51	144	141557	0.000292	0.00292
oxidoreductase activity, acting on a sulfur group of donors	2.78	0.22	4	329	0.000308	0.00306
pyruvate dehydrogenase (NAD+) activity	1.39	0.02	2	29	0.000366	0.00353
pyruvate dehydrogenase [NAD(P)+] activity	1.39	0.02	2	29	0.000366	0.00353
pyruvate dehydrogenase activity	1.39	0.02	2	29	0.000366	0.00353
transaminase activity	2.08	0.1	3	150	0.000433	0.00409
2-methylhexanoyl-CoA dehydrogenase activity	1.39	0.02	2	32	0.000447	0.00409
4-methyloctanoyl-CoA dehydrogenase activity	1.39	0.02	2	32	0.000447	0.00409
coenzyme F420-dependent 2,4,6-trinitrophenol hydride reductase activity	1.39	0.02	2	32	0.000447	0.00409
coenzyme F420-dependent 2,4,6-trinitrophenol reductase activity	1.39	0.02	2	32	0.000447	0.00409
coenzyme F420-dependent 2,4-dinitrophenol reductase activity	1.39	0.02	2	32	0.000447	0.00409
dATP binding	1.39	0.02	2	32	0.000447	0.00409
naphthyl-2-methyl-succinyl-CoA dehydrogenase activity	1.39	0.02	2	32	0.000447	0.00409
propionyl-CoA dehydrogenase activity	1.39	0.02	2	32	0.000447	0.00409
thiol-driven fumarate reductase activity	1.39	0.02	2	32	0.000447	0.00409
protein dimerization activity	13.89	6.09	20	9122	0.000487	0.00442
adenyl deoxyribonucleotide binding	1.39	0.02	2	34	0.000505	0.00454
protein homodimerization activity	10.42	3.89	15	5821	0.00052	0.00466
acid-thiol ligase activity	2.08	0.11	3	160	0.000522	0.00467
coenzyme F390-A hydrolase activity	2.08	0.11	3	161	0.000531	0.00471
coenzyme F390-G hydrolase activity	2.08	0.11	3	161	0.000531	0.00471
proton-transporting ATPase activity, rotational mechanism	2.08	0.11	3	164	0.000561	0.00492
transferase activity, transferring nitrogenous groups	2.08	0.11	3	166	0.000581	0.00504
ion binding	32.64	20.78	47	31126	0.000597	0.00511
acyl-CoA oxidase activity	1.39	0.02	2	37	0.000598	0.00511
short-branched-chain-acyl-CoA dehydrogenase activity	1.39	0.03	2	38	0.000631	0.00535
organic cyclic compound binding	43.06	30.05	62	45006	0.000637	0.00539
medium-chain-acyl-CoA dehydrogenase activity	1.39	0.03	2	39	0.000664	0.00561
magnesium ion binding	4.86	1	7	1501	0.000669	0.00563
active ion transmembrane transporter activity	3.47	0.48	5	724	0.00072	0.00604
isocitrate dehydrogenase activity	2.08	0.12	3	180	0.000734	0.00614
FAD binding	2.08	0.12	3	186	0.000807	0.00669
pyrimidine ribonucleoside binding	1.39	0.03	2	43	0.000808	0.00669
UTP binding	1.39	0.03	2	43	0.000808	0.00669
GPI-anchor transamidase activity	2.08	0.12	3	187	0.00082	0.00678
hydrogen-exporting ATPase activity	2.08	0.13	3	188	0.000833	0.00686
pyrimidine nucleoside binding	1.39	0.03	2	45	0.000884	0.00721
TPR domain binding	1.39	0.03	2	45	0.000884	0.00721
heterocyclic compound binding	42.36	29.76	61	44582	0.000885	0.00721
ATPase activity, coupled to transmembrane movement of ions, rotational mechanism	2.08	0.13	3	193	0.000898	0.00729
antioxidant activity	2.78	0.3	4	444	0.000943	0.00761
beta-N-acetylgalactosaminidase activity	0.69	0	1	1	0.000961	0.00761
cystathionine gamma-synthase activity	0.69	0	1	1	0.000961	0.00761
N-acetylneuraminate lyase activity	0.69	0	1	1	0.000961	0.00761
oxidoreductase activity, oxidizing metal ions with flavin as acceptor	0.69	0	1	1	0.000961	0.00761
selenomethionine gamma-lyase activity	0.69	0	1	1	0.000961	0.00761
pyrimidine ribonucleotide binding	1.39	0.03	2	47	0.000964	0.00761
purine deoxyribonucleotide binding	1.39	0.03	2	49	0.00105	0.00819
malate dehydrogenase activity	1.39	0.03	2	51	0.00113	0.00876
deoxyribonucleotide binding	1.39	0.04	2	54	0.00127	0.00973
carbon-sulfur lyase activity	1.39	0.04	2	56	0.00137	0.0104
chaperone binding	2.78	0.33	4	497	0.00143	0.0108
hydrogen-exporting ATPase activity, phosphorylative mechanism	1.39	0.04	2	58	0.00146	0.0111
oxidoreductase activity, acting on the CH-CH group of donors, oxygen as acceptor	1.39	0.04	2	59	0.00151	0.0114
pyrimidine nucleotide binding	1.39	0.04	2	60	0.00157	0.0118
transferase activity, transferring acyl groups	4.86	1.2	7	1792	0.00184	0.0137
nitric-oxide synthase regulator activity	1.39	0.04	2	66	0.00189	0.0137
cystathionine beta-lyase activity	0.69	0	1	2	0.00192	0.0137
cystathionine gamma-lyase activity	0.69	0	1	2	0.00192	0.0137
glycine N-benzoyltransferase activity	0.69	0	1	2	0.00192	0.0137
L-cysteine desulfhydrase activity	0.69	0	1	2	0.00192	0.0137
L-cystine L-cysteine-lyase (deaminating)	0.69	0	1	2	0.00192	0.0137
oxidoreductase activity, acting on diphenols and related substances as donors, cytochrome as acceptor	1.39	0.04	2	67	0.00195	0.0138
ubiquinol-cytochrome-c reductase activity	1.39	0.04	2	67	0.00195	0.0138
steroid binding	2.78	0.36	4	543	0.00197	0.0139
GDP binding	2.08	0.17	3	255	0.00199	0.014
ATPase activity, coupled to transmembrane movement of substances	3.47	0.61	5	914	0.002	0.014
sodium:potassium-exchanging ATPase activity	1.39	0.05	2	69	0.00206	0.0144
estradiol 17-beta-dehydrogenase activity	1.39	0.05	2	71	0.00218	0.0152
P-P-bond-hydrolysis-driven transmembrane transporter activity	3.47	0.63	5	938	0.00224	0.0155
primary active transmembrane transporter activity	3.47	0.63	5	938	0.00224	0.0155
alpha-D-galactofuranose transporter activity	1.39	0.05	2	72	0.00224	0.0155
hydrolase activity, acting on acid anhydrides, catalyzing transmembrane movement of substances	3.47	0.63	5	940	0.00226	0.0156
oxidoreductase activity, acting on diphenols and related substances as donors	1.39	0.05	2	73	0.00231	0.0158
carboxy-lyase activity	2.08	0.18	3	273	0.00241	0.0164
ligase activity, forming carbon-sulfur bonds	2.08	0.18	3	276	0.00249	0.0169
potassium-transporting ATPase activity	1.39	0.05	2	77	0.00256	0.0172
aminopeptidase activity	2.08	0.19	3	289	0.00283	0.0184
4-hydroxy-2-oxoglutarate aldolase activity	0.69	0	1	3	0.00288	0.0184
acetate-CoA ligase (ADP-forming) activity	0.69	0	1	3	0.00288	0.0184
carbon monoxide binding	0.69	0	1	3	0.00288	0.0184
cysteine synthase activity	0.69	0	1	3	0.00288	0.0184
glycine C-acetyltransferase activity	0.69	0	1	3	0.00288	0.0184
L-pipecolate oxidase activity	0.69	0	1	3	0.00288	0.0184
nitric oxide binding	0.69	0	1	3	0.00288	0.0184
nitrite reductase (NO-forming) activity	0.69	0	1	3	0.00288	0.0184
saccharopine dehydrogenase (NADP+, L-lysine-forming) activity	0.69	0	1	3	0.00288	0.0184
sarcosine oxidase activity	0.69	0	1	3	0.00288	0.0184
sulfite oxidase activity	0.69	0	1	3	0.00288	0.0184
NADP binding	2.08	0.2	3	293	0.00295	0.0188
oxidoreductase activity, acting on a sulfur group of donors, disulfide as acceptor	1.39	0.06	2	84	0.00304	0.0193
metallopeptidase activity	4.17	0.98	6	1465	0.00308	0.0195
4 iron, 4 sulfur cluster binding	2.08	0.2	3	298	0.00309	0.0195
carboxylic acid binding	3.47	0.69	5	1027	0.0033	0.0205
binding	81.25	71.1	117	106494	0.00358	0.022
NAD+ binding	1.39	0.06	2	93	0.00371	0.0227
citrate (Si)-synthase activity	0.69	0	1	4	0.00384	0.0229
citrate synthase activity	0.69	0	1	4	0.00384	0.0229
glutamate dehydrogenase (NAD+) activity	0.69	0	1	4	0.00384	0.0229
ornithine-oxo-acid transaminase activity	0.69	0	1	4	0.00384	0.0229
saccharopine dehydrogenase (NAD+, L-glutamate-forming) activity	0.69	0	1	4	0.00384	0.0229
saccharopine dehydrogenase activity	0.69	0	1	4	0.00384	0.0229
3-beta-hydroxy-delta5-steroid dehydrogenase activity	1.39	0.06	2	95	0.00387	0.023
quinone binding	1.39	0.06	2	97	0.00403	0.0239
ATPase activity, coupled to movement of substances	3.47	0.72	5	1080	0.00408	0.0241
CoA-ligase activity	1.39	0.07	2	103	0.00452	0.0265
1,5-anhydro-D-fructose reductase activity	0.69	0	1	5	0.0048	0.027
2-hydroxyglutarate dehydrogenase activity	0.69	0	1	5	0.0048	0.027
aminomethyltransferase activity	0.69	0	1	5	0.0048	0.027
glutamate dehydrogenase [NAD(P)+] activity	0.69	0	1	5	0.0048	0.027
nicotinamide phosphoribosyltransferase activity	0.69	0	1	5	0.0048	0.027
oxidoreductase activity, acting on the CH-NH group of donors, NAD or NADP as acceptor	1.39	0.07	2	112	0.00532	0.0296
10-hydroxy-9-(phosphonooxy)octadecanoate phosphatase activity	0.69	0	1	6	0.00575	0.0299
2,4-dienoyl-CoA reductase (NADPH) activity	0.69	0	1	6	0.00575	0.0299
3-hydroxy-2-methylbutyryl-CoA dehydrogenase activity	0.69	0	1	6	0.00575	0.0299
3alpha,7alpha,12alpha-trihydroxy-5beta-cholestanoyl-CoA 24-hydroxylase activity	0.69	0	1	6	0.00575	0.0299
acetoacetyl-CoA reductase activity	0.69	0	1	6	0.00575	0.0299
cystathionine beta-synthase activity	0.69	0	1	6	0.00575	0.0299
D-xylulose reductase activity	0.69	0	1	6	0.00575	0.0299
hexitol dehydrogenase activity	0.69	0	1	6	0.00575	0.0299
L-gulonate 3-dehydrogenase activity	0.69	0	1	6	0.00575	0.0299
L-iditol 2-dehydrogenase activity	0.69	0	1	6	0.00575	0.0299
oxidoreductase activity, acting on the CH-NH2 group of donors, NAD or NADP as acceptor	0.69	0	1	6	0.00575	0.0299
pyruvate dehydrogenase (acetyl-transferring) activity	0.69	0	1	6	0.00575	0.0299
succinate-hydroxymethylglutarate CoA-transferase activity	0.69	0	1	6	0.00575	0.0299
protein complex binding	10.42	4.99	15	7479	0.00578	0.0299
monovalent inorganic cation transmembrane transporter activity	5.56	1.88	8	2823	0.00622	0.0318
17-beta-hydroxysteroid dehydrogenase (NAD+) activity	0.69	0	1	7	0.00671	0.0333
3alpha,7alpha,12alpha-trihydroxy-5beta-cholest-24-enoyl-CoA hydratase activity	0.69	0	1	7	0.00671	0.0333
histone pre-mRNA DCP binding	0.69	0	1	7	0.00671	0.0333
malate dehydrogenase (NADP+) activity	0.69	0	1	7	0.00671	0.0333
testosterone dehydrogenase [NAD(P)] activity	0.69	0	1	7	0.00671	0.0333
GTP binding	5.56	1.93	8	2893	0.00716	0.0353
receptor binding	13.19	7.17	19	10736	0.00736	0.036
decanoate--CoA ligase activity	0.69	0.01	1	8	0.00767	0.0366
dihydrolipoyllysine-residue succinyltransferase activity	0.69	0.01	1	8	0.00767	0.0366
S-adenosyl-L-methionine binding	0.69	0.01	1	8	0.00767	0.0366
thiamine binding	0.69	0.01	1	8	0.00767	0.0366
thiamine diphosphokinase activity	0.69	0.01	1	8	0.00767	0.0366
thiosulfate sulfurtransferase activity	0.69	0.01	1	8	0.00767	0.0366
U7 snRNA binding	0.69	0.01	1	8	0.00767	0.0366
fatty acid ligase activity	1.39	0.09	2	138	0.00797	0.0374
(R)-(-)-1,2,3,4-tetrahydronaphthol dehydrogenase activity	1.39	0.09	2	140	0.00819	0.0374
(R)-2-hydroxyisocaproate dehydrogenase activity	1.39	0.09	2	140	0.00819	0.0374
2-hydroxytetrahydrofuran dehydrogenase activity	1.39	0.09	2	140	0.00819	0.0374
3-hydroxymenthone dehydrogenase activity	1.39	0.09	2	140	0.00819	0.0374
3-ketoglucose-reductase activity	1.39	0.09	2	140	0.00819	0.0374
5-exo-hydroxycamphor dehydrogenase activity	1.39	0.09	2	140	0.00819	0.0374
acetoin dehydrogenase activity	1.39	0.09	2	140	0.00819	0.0374
C-3 sterol dehydrogenase (C-4 sterol decarboxylase) activity	1.39	0.09	2	140	0.00819	0.0374
D-arabinitol dehydrogenase, D-ribulose forming (NADP+) activity	1.39	0.09	2	140	0.00819	0.0374
D-arabinitol dehydrogenase, D-xylulose forming (NADP+) activity	1.39	0.09	2	140	0.00819	0.0374
D-xylose:NADP reductase activity	1.39	0.09	2	140	0.00819	0.0374
epoxide dehydrogenase activity	1.39	0.09	2	140	0.00819	0.0374
gluconate dehydrogenase activity	1.39	0.09	2	140	0.00819	0.0374
L-arabinose 1-dehydrogenase (NADP+) activity	1.39	0.09	2	140	0.00819	0.0374
L-arabinose:NADP reductase activity	1.39	0.09	2	140	0.00819	0.0374
L-xylulose reductase (NAD+) activity	1.39	0.09	2	140	0.00819	0.0374
mevaldate reductase activity	1.39	0.09	2	140	0.00819	0.0374
phenylcoumaran benzylic ether reductase activity	1.39	0.09	2	140	0.00819	0.0374
very long-chain-3-hydroxyacyl-CoA dehydrogenase activity	1.39	0.09	2	140	0.00819	0.0374
dihydrotestosterone 17-beta-dehydrogenase activity	1.39	0.09	2	142	0.00841	0.0381
MHC class I protein binding	1.39	0.09	2	142	0.00841	0.0381
(R)-3-amino-2-methylpropionate-pyruvate transaminase activity	0.69	0.01	1	9	0.00862	0.0385
beta-alanine-pyruvate transaminase activity	0.69	0.01	1	9	0.00862	0.0385
actin filament binding	3.47	0.87	5	1307	0.00893	0.0395
guanyl ribonucleotide binding	5.56	2.02	8	3024	0.00921	0.0405
exopeptidase activity	2.78	0.56	4	846	0.00931	0.0409
poly(A) RNA binding	11.11	5.78	16	8660	0.00936	0.041
alpha-ketoacid dehydrogenase activity	0.69	0.01	1	10	0.00957	0.0413
bis(5'-adenosyl)-triphosphatase activity	0.69	0.01	1	10	0.00957	0.0413
glycine N-acyltransferase activity	0.69	0.01	1	10	0.00957	0.0413
selenocysteine lyase activity	0.69	0.01	1	10	0.00957	0.0413
sulfinoalanine decarboxylase activity	0.69	0.01	1	10	0.00957	0.0413
guanyl nucleotide binding	5.56	2.04	8	3049	0.00964	0.0416
(R)-2-hydroxyglutarate dehydrogenase activity	1.39	0.1	2	156	0.0101	0.0432
3'(2'),5'-bisphosphate nucleotidase activity	0.69	0.01	1	11	0.0105	0.0444
3-methyl-2-oxobutanoate dehydrogenase (2-methylpropanoyl-transferring) activity	0.69	0.01	1	11	0.0105	0.0444
inositol-1,4-bisphosphate 1-phosphatase activity	0.69	0.01	1	11	0.0105	0.0444
protein-disulfide reductase (glutathione) activity	0.69	0.01	1	11	0.0105	0.0444
succinate-semialdehyde dehydrogenase (NAD+) activity	0.69	0.01	1	11	0.0105	0.0444
heat shock protein binding	2.78	0.59	4	882	0.0107	0.0452
steroid dehydrogenase activity, acting on the CH-CH group of donors	1.39	0.11	2	162	0.0108	0.0455
MHC class II protein complex binding	1.39	0.11	2	163	0.011	0.0459
iron-sulfur cluster binding	2.08	0.32	3	476	0.0112	0.0464
metal cluster binding	2.08	0.32	3	476	0.0112	0.0464
1-pyrroline-5-carboxylate dehydrogenase activity	0.69	0.01	1	12	0.0115	0.0464
5-formyltetrahydrofolate cyclo-ligase activity	0.69	0.01	1	12	0.0115	0.0464
adenylylsulfate kinase activity	0.69	0.01	1	12	0.0115	0.0464
glutathione-disulfide reductase activity	0.69	0.01	1	12	0.0115	0.0464
sulfate adenylyltransferase (ATP) activity	0.69	0.01	1	12	0.0115	0.0464
ubiquinone binding	0.69	0.01	1	12	0.0115	0.0464
MHC protein complex binding	1.39	0.11	2	172	0.0121	0.0484
alanine-glyoxylate transaminase activity	0.69	0.01	1	13	0.0124	0.0486
FFAT motif binding	0.69	0.01	1	13	0.0124	0.0486
